# Supplementary material for: Evidence for anticipation in Beckwith–Wiedemann syndrome
Source: Eur J Hum Genet. 2013 Apr 10;21(12):1344–8. doi: 10.1038/ejhg.2013.71 (PMC3831082; doi:10.1038/ejhg.2013.71)
Supplement: Supplementary Table 1 [file ejhg201371x5.xls]

## Sheet: Ark1
Raw data from MS-MPLA, bisulphite/subclone sequencing, and next-generation bisulphite sequencing analyses:
Methylation sensitive MLPA test using MRC-Holland kit ME030						Bisulphite treatment and subclone sequencing															Next-generation bisulphite sequencing
Each data point average of 4 measurements.
DMR probe	8743-L8763	6266-L5772	11080-L11762	8744-L8764		Position		64	77	116	162	164	170	199	235	238	248	252	263		Position	CTS6	CTS1
I-1	0.55	0.44	0.44	0.5		I-1		40	60	50	40	40	50	60	90	70	90	90	60		I-1	52.7	58.4
I-2	0.47	0.48	0.52	0.47		I-2		33.3	33.3	50	50	50	50	50	100	83.3	83.3	100	50		I-2	53.6	54.7
II-1	0.82	0.67	0.71	0.74		II-1		75	62.5	75	62.5	75	75	75	75	62.5	75	87.5	62.5		II-1	80.9	95.1
II-3	0.67	0.58	0.62	0.61		II-3		88.9	88.9	77.8	88.9	88.9	88.9	88.9	88.9	88.9	88.9	88.9	88.9		II-3	62.7	93.3
II-4	0.72	0.66	0.85	0.75		II-4		75	75	62.5	75	75	62.5	75	87.5	75	75	87.5	75		II-4	73.6	94.1
III-1*	0.92	1.05	1.16	0.98		III-1*		90.9	100	81.8	90.9	81.8	90.9	90.9	100	100	100	90.9	81.8		III-1*	83.9	95
III-2*	0.89	0.84	0.87	0.76		III-2*		83.3	75	83.3	83.3	75	83.3	91.7	91.7	66.7	83.3	91.7	75		III-2*	72.7	90.5
III-3	0.71	0.61	0.74	0.67		III-3		87.5	75	75	100	100	100	62.5	87.5	87.5	75	87.5	62.5		III-3	85	89
	Normal value ~0,5; full methylation ~1,0					Ctr 1 (III-4)		72.7	63.6	63.6	81.8	100	81.8	80	100	90.9	90.9	100	90.9		Ctr 1 (III-4)	52.2	54.5
						Ctr 2 (II-2)		75	87.5	100	75	75	62.5	62.5	87.5	100	100	100	87.5		Ctr 2 (II-2)	51.8	50.4
						Ctr 3 (II-5)		63.6	72.7	72.7	54.5	72.7	63.6	72.7	81.8	100	90.9	90.9	72.7		Ctr 3 (II-5)	51.5	53.9
*saliva-extracted DNA								Values show percentage of informative														Values show percentage of CTS6 and CTS1 methylation
								CpG positions that were methylated														The number of reads were from 1058-4485, average 2887 reads.
